# Supplementary material for: ContaMiner and ContaBase: a webserver and database for early identification of unwantedly crystallized protein contaminants
Source: J Appl Crystallogr. 2016 Nov 2;49(Pt 6):2252–8. doi: 10.1107/S1600576716014965 (PMC5140001; doi:10.1107/S1600576716014965)
Supplement: Supplementary file 1 [file j-49-02252-sup1.xls]

## Sheet: Sheet1
N°	Uniprot ID	Short Name	Full name	Length (AA)	Molecular weight (kDa)	Organism	Origin of PDB template	Pack							Comments	Reference
								N°	Template	Chain	Domain	Quaternary structure	Identity (%)	Coverage (%)
Proteins from E. coli
1	P0ACJ8	CRP_ECOLI	cAMP-activated global transcriptional regulator CRP	210	23.6404	E. coli	E. coli	1	3RYP	A		monomer	100	0.961905		1, 2
								2	3RYP	A	1	domains	100	0.871429
									3RYP	A	2		100
								3	3RYP	AB		dimer	100	0.961905
								4	1O3T	B	1	domains	100	0.861905
									3KCC	B	2		100
2	P61517	CAN_ECOLI	Carbonic anhydrase	220	25.0968	E. coli	Salmonella enterica	1	3QY1	A		monomer	91	0.977273		1, 2
								2	3QY1	A	1	domain	89	0.722727
								3	3QY1	ABCD		tetramer	91	0.977273
								4	3QY1	AB		dimer	91	0.977273
								5	3QY1	A	1	domains	89	0.909091
									3QG5	D	2		29
3	P0A7A9	IPYR_ECOLI	Inorganic pyrophosphatase	176	19.7036	E. coli	E. coli	1	2AU7	A		monomer	90	0.994318		7
								2	2AU7	A	1	domain	90	0.818182
								3	2AU7	ABCD		hexamer	90	0.995265
								4	2AU7	ABC		trimer	90	0.994318
								5	2AU7	AB		dimer	90	0.994318
4	P27302	TKT1_ECOLI	Transketolase 1	663	72.2117	E. coli	E. coli	1	2R8O	A		monomer	100	0.998492		5
								2	2R8O	A	1	domain	100	0.84917
									2R8O	A	2	domain	100
									2R8O	A	3	domain	100
								3	2R8O	AB		dimer	100	0.998492
								4	2R8O	A	1	domain	100	0.996983
									2R8O	A	2	domain	100
									2R8O	A	3	domain	100
									1W5D	A	2	domain	21
5	P0A715	KDSA_ECOLI	2-dehydro-3-deoxyphosphooctonate aldolase	284	30.8327	E. coli	Haemophilus influenzae	1	1O60	A		monomer	81	0.947183	The two dimers are conformational isomers	5
								2	1O60	A	1	domain	81	0.809859
								3	1O60	ABCD		tetramer	81	0.947183
								4	1O60	AB		dimer	81	0.947183
								5	1O60	AB		dimer	81	0.947183
								6	3E9A	A	1	domain	81	0.929577
6	P0A9K9	SLYD_ECOLI	FKBP-type peptidyl-prolyl cis-trans isomerase SlyD	196	20.8528	E. coli	E. coli	1	4ODK	A		monomer	50	0.780612	3 homologous because the identity is low.	2
								2	4ODK	A	1	domains	52	0.607143
									4ODK	A	2		39
								3	4ODK	AB		dimer	50	0.780612
								4	4ODM	B		monomer	50	0.755102
								5	4ODM	B	1	domains	54	0.658163
									4ODM	B	2		40
								6	4ODM	AB		dimer	50	0.755102
								7	3CGN	A		monomer	49	0.765306
								8	3CGN	A	1	domains	54	0.658163
									3CGN	A	2		40
								9	3CGN	A	1	domains	54	0.841837
									3LUO	A	1		43
									2UVO	A	2		26
7	P69054	DHSC_ECOLI	Succinate dehydrogenase	129	14.2992	E. coli	E. coli	1	2WDQ	C		monomer	100	0.937984		3
								2	2WDQ	C	1	domain	100	0.837209
8	P31224	ACRB_ECOLI	AcrB; multidrug efflux transporter	1049	113.574	E. coli	E. coli	1	4DX5	C		monomer	100	0.984747		3, 4
								2	4DX5	C	1	domains	100	0.931363
									4DX5	C	2		100
									4DX5	C	3		100
									4DX5	C	4		100
									4DX5	C	5		100
									4DX5	C	6		100
								3	4DX5	ABC		trimer	100	0.984747
								4	4DX5	AB		dimer	100	0.984747
								5	2HRT	F	1	domains	100	0.985701
									2DRD	A	4		100
									2I6W	A	3		100
									2GIF	C	6		100
									2DRD	B	5		100
									2GIF	A	2		100
									3G5Q	A	2		100
9	P0AD61	KPYK1_ECOLI	Pyruvate kinase I pykF	470	50.7294	E. coli	E. coli	1	1E0T	A		monomer	100	0.948936		5
								2	1E0T	A	1	domains	100	0.917021
									1E0T	A	2		99
									1E0T	A	3		100
								3	1E0T	ABCD		tetramer	100	0.948936
								4	1E0T	AB		dimer	100	0.948936
								5	1E0T	A	2	domains	99	0.974468
									1E0T	A	1		100
									1E0T	A	3		100
									5ESV	F	2		29
10	P0A8N5	SYK2_ECOLI	Lysine--tRNA ligase lysU	505	57.8266	E. coli	E. coli	1	1E1O	A		monomer	100	0.958416		5
								2	1E1O	A	1	domains	100	0.835644
									1E1O	A	2		100
								3	1E1O	AB		dimer	100	0.958416
								4	1E1O	A	2	domains	100	0.944554
									1E1O	A	1		100
									1JJ2	O	2		33
11	P00957	SYA_ECOLI	Alanine--tRNA ligase alaS	876	96.0324	E. coli	E. coli	1	3HY0	A		monomer	99	0.503425		5
								2	3HY0	A	1	domains	98	0.473744
									3HY0	A	2		100
								3	3HY0	A	1	domains	98	0.96347
									3HY0	A	2		100
									3G98	A			32
									3WQY	A	3		36
									3FPC	A	1		19
									2P8W	S			23
12	P77398	ARNA_ECOLI	Bifunctional polymyxin resistance protein ArnA	660	74.2889	E. coli	E. coli	1	1Z7E	B		monomer	100	0.968182		1, 2
								2	1Z7E	B	1	domains	100	0.928788
									1Z7E	B	2		100
									1Z7E	B	3		100
								3	1Z7E	AB		dimer	100	0.968182
								4	1Z7E	B	3	domains	100	0.957576
									1YRW	A	1		100
									1Z7E	A	2		100
13	P0AGD1	SODC_ECOLI	Superoxide dismutase [Cu-Zn]	173	17.681	E. coli	E. coli	1	1ESO	A		monomer	100	0.867052		1, 2
								2	1ESO	A	1	domain	100	0.849711
14	P0A6U8	GLGA _ECOLI	Glycogen synthase	477	52.8224	E. coli	E. coli	1	2R4T	A		monomer	100	1	Small charges difference between packs 2 and 3	1, 2
								2	2R4T	A	1	domains	100	0.983229
									2R4T	A	2		100
								3	2R4T	A	1	domains	100	0.983229
									2R4T	A	2		100
15	P13029	KATG_ECOLI	Catalase-peroxidase	726	80.0238	E. coli	E. coli	1	3N3R	A		monomer	66	0.958678	The identity is 100% for one model, but the coverage is low. We have to keep 3 homologous	5
								2	3N3R	A	1	domains	61	0.902204
									3N3R	A	2		71
								3	3N3R	AB		dimer	66	0.958678
								4	1U2J	A		monomer	100	0.406336
								5	1U2J	A	1	domains	100	0.336088
									1U2J	A	2		100
								6	1U2J	AB		dimer	100	0.406336
								7	3WXO	A		monomer	59	0.96281
								8	3WXO	A	1	domains	58	0.865014
									3WXO	A	2		61
								9	3WXO	AB		dimer	59	0.96281
								10	3N3R	A	2	domains	71	0.977961
									1U2J	A	2		100
									1U2J	A	1		100
									1C8N	A	1		21
16	P76344	ZINT_ECOLI	Metal-binding protein ZinT	216	24.7618	E. coli	E. coli	1	5AQ6	A		monomer	100	0.87963		1, 2
								2	5AQ6	A	1	domain	99	0.615741
								3	5AQ6	AB		dimer	100	0.87963
								4	5AQ6	A	1	domains	99	0.944444
									3QE1	A	1		21
17	P0ABD3	BFR_ECOLI	Bacterioferritin	158	18.495	E. coli	E. coli	1	2Y3Q	A		monomer	100	0.993671		7
								2	2Y3Q	A	1	domain	100	0.873418
								3	2Y3Q	ABCD		24-mer	100	0.993671
								4	2Y3Q	ABC		trimer	100	0.993671
								5	2Y3Q	AB		dimer	100	0.993671
18	P0AEE3	DEGS_ECOLI	Serine endoprotease DegS	355	37.581	E. coli	E. coli	1	4RQY	A		monomer	100	0.842254		6
								2	4RQY	A	1	domains	100	0.746479
									4RQY	A	2		100
								3	4RQY	ABCD		24-mer	100	0.842254
								4	4RQY	AB		dimer	100	0.842254
								5	2R3Y	A	1	domains	100	0.991549
									1TE0	A	2		100
									2IZO	A	2		100
19	P0AFG6	ODO2_ECOLI	Dihydrolipoyllysine-residue succinyltransferase component of 2-oxoglutarate dehydrogenase complex	405	44.0114	E. coli	E. coli	1	1E2O	A		monomer	100	0.567901		1, 2
								2	1E2O	A	1	domain	100	0.353086
								3	1E2O	ABCD		24-mer	100	0.567901
								4	1E2O	ABC		trimer	100	0.567901
								5	1E2O	AB		dimer	100	0.567901
								6	1E2O	A	1	domains	100	0.953086
									1Y8N	B	1		32
									1KMO	A	1		21
									3QYF	A	2		26
20	P0A6F5	CH60_ECOLI	60 kDa chaperonin	548	57.3289	E. coli	E. coli	1	2CGT	A		monomer	100	0.956204		2
								2	2CGT	A	1	domains	100	0.830292
									2CGT	A	2		100
									2CGT	A	3		100
								3	1PCQ	A	1	domains	100	0.981752
									1XCX	C	3		100
									2CGT	H	2		100
									4KI8	C	4		97
									1MBM	A	3		32
21	P0A858	TPIS_ECOLI	Triosephosphate isomerase	255	26.9718	E. coli	E. coli	1	4IOT	A		monomer	100	0.996078		5
								2	4IOT	A	1	domain	100	0.941176
22	P0A9S3	GATD_ECOLI	Galactitol-1-phosphate 5-dehydrogenase	346	37.3901	E. coli	E. coli	1	4UEJ	B		monomer	100	1		5
								2	4UEJ	B	1	domains	100	0.849711
									4UEJ	B	2		100
								3	4UEJ	AB		dimer	100	1
								4	4A2C	A	1	domains	100	0.953757
									4UEJ	B	2		100
									4NJC	F	1		19
23	P17169	GLMS_ECOLI	Glutamine--fructose-6-phosphate aminotransferase	609	66.8943	E. coli	E. coli	1	2J6H	A		monomer	100	0.998358		1, 2
								2	2J6H	A	1	domains	100	0.949097
									2J6H	A	2		100
									2J6H	A	3		100
								3	2J6H	AB		dimer	100	0.998358
								4	2J6H	A	1	domains	100	0.998358
									3OOJ	H	1		100
									1MOQ	A	2		100
									3BFM	A	2		27
24	P0A6X3	HFQ_ECOLI	RNA-binding protein Hfq	102	11.1664	E. coli	E. coli	1	2YLB	A		monomer	100	0.637255		1, 2
								2	2YLB	A	1	domain	100	0.588235
								3	2YLB	ABCD		hexamer	100	0.637255
								4	2YLB	A	1	domains	100	0.911765
									1NT0	A	2		21
25	P0A9Q1	ARCA_ECOLI	Aerobic respiration control protein ArcA	238	27.292	E. coli	E. coli	1	1XHE	A		monomer	100	0.508403		5
								2	1XHE	A	1	domains	100	0.915966
									1P2F	A	2		38
26	P0AFG3	ODO1_ECOLI	2-oxoglutarate dehydrogenase E1 component	933	105.062	E. coli	E. coli	1	2JGD	A		monomer	100	0.870311		1, 2
								2	2JGD	A	1	domains	100	0.773848
									2JGD	A	2		100
									2JGD	A	3		100
									2JGD	A	4		99
								3	2JGD	AB		dimer	100	0.870311
								4	2JGD	A	3	domains	100	0.980707
									2JGD	A	2		100
									2JGD	A	4		100
									2JGD	A	1		99
									2J4D	A	1		22
									2ZHH	A	1		20
27	P0A9A9	FUR_ECOLI	Ferric uptake regulation protein	148	16.7949	E. coli	E. coli	1	2W57	A		monomer	82	0.885135		1, 2
								2	2W57	A	1	domains	85	0.864865
									2W57	A	2		79
								3	2W57	AB		dimer	82	0.885135
								4	2FU4	A	1	domains	100	0.932432
									2W57	A	2		79
									2WAX	B			33
28	P03023	LACI_ECOLI	Lactose operon repressor	360	38.5902	E. coli	E. coli	1	2P9H	A		monomer	100	0.747222		7
								2	2P9H	A	1	domains	100	0.688889
									2P9H	A	2		100
								3	2P9H	AB		dimer	100	0.747222
								4	2P9H	A	2	domains	100	0.983333
									2P9H	A	1		100
									4RZS	A	3		100
									1UZ5	A	4		20
29	P0ADZ4	RS15_ECOLI	30S ribosomal protein S15	89	10.2688	E. coli	E.coli	1	4A5U	B		monomer	100	0.898876		2
								2	4A5U	AB		dimer	100	0.898876
30	P62577	CAT_ECOLX	Chloramphenicol acetyltransferase	219	25.6632	E.coli	E. coli	1	1NOC	B		monomer	100	0.972603		1, 2
								2	1NOC	B	1	domain	100	0.785388
								3	1NOC	ABC		trimer	100	0.972603
								4	1NOC	B	1	domains	100	0.926941
									3GRZ	A	2		29
31	P06720	AGAL_ECOLI	Alpha-galactosidase	451	50.6571	E.coli	Geobacillus stearothermophilus	1	1S6Y	A		monomer	28	0.913525		5
								2	1S6Y	ABCD		tetramer	28	0.913525
								3	1S6Y	ABCD		tetramer	28	0.913525
								4	1S6Y	AB		dimer	28	0.913525
								5	3FEF	A		monomer	25	0.944568
								6	3FEF	A	1	domain	26	0.902439
								7	3FEF	ABCD		tetramer	25	0.944568
								8	3FEF	AB		dimer	25	0.944568
								9	1U8X	X		monomer	23	0.962306
								10	1U8X	ABCD		tetramer	23	0.962306
								11	1U8X	AB		dimer	23	0.962306
32	P0AC53	G6PD_ECOLI	Glucose-6-phosphate 1-dehydrogenase	491	55.7044	E.coli	Homo sapiens	1	4LGV	A		monomer	38	0.92668		2
								2	4LGV	A	1	domain	39	0.89613
									4LGV	A	2	domain	37
								3	4LGV	ABCD		tetramer	38	0.92668
								4	4LGV	ABCD		tetramer	38	0.92668
								5	4LGV	ABCD		tetramer	38	0.92668
								6	1QKI	A		monomer	37	0.971487
								7	1QKI	A	1	domains	34	0.930754
									1QKI	A	2		40
								8	4E9I	A		monomer	37	0.961303
								9	4E9I	A	1	domains	40	0.92057
									4E9I	A	2		33
								10	4E9I	AB		dimer	37	0.961303
								11	1QKI	A	2	domains	40	0.93
									1QKI	A	1		34
33	P23908	ARGE_ECOLI	Acetylornithine deacetylase	383	42.3473	E. coli	Bacteroides thetaiotaomicron	1	3CT9	A		monomer	24	0.898172		2
								2	3CT9	A	1	domains	23	0.895561
									3CT9	A	2		24
								3	3CT9	AB		dimer	24	0.898172
								4	4PQA	A		monomer	23	0.947781
								5	4PQA	A	1	domains	12	0.906005
									4PQA	A	2		26
								6	4PQA	AB		dimer	23	0.947781
								7	1VGY	A		monomer	22	0.947781
								8	1VGY	A	1	domains	26	0.947781
									1VGY	A	2		12
								9	1VGY	AB		dimer	27	0.947781
								10	4Q7A	C	1	domains	27	0.885117
									2RB7	A	2		23
34	P02931	OMPF_ECOLI	Outer membrane protein F	362	37.0845	E. coli		1	2ZFG	A		monomer	100	0.936464		7,9
								2	2ZFG	ABC		trimer	100	0.936464
								3	2ZFG	AB		dimer	100	0.936464
35	P21179	CATE_ECOLI	Catalse HPII	753	84.1626	E. coli		1	3TTV	A		monomer	100	0.964143		8
								2	3TTV	A	1	domains	100	0.664011
									3TTV	A	2		100
									3TTV	A	3		100
								3	3TTV	ABCD		tetramer	100	0.964143
								4	3TTV	AB		dimer	100	0.964143
								5	3TTV	AB		dimer	100	0.964143
								6	3TTV	A	1	domains	100	0.982736
									3TTV	A	3		100
									3TTV	A	2		100
									1YE9	E			43
Proteins from yeast
36	P00330	ADH1_YEAST	Alcohol dehydrogenase 1	348	36.718	S. cerevisiae		1	4W6Z	A		monomer	100	0.997126		10
								2	4W6Z	A	1	domains	100	0.864943
									4W6Z	A	2		100
								3	4W6Z	AB		dimer	100	0.997126
								4	2HCY	A	1	domains	100	0.968391
									2HCY	A	2		100
									5ESV	G	2		20
37	P53184	PNC1_YEAST	Nicotinamidase	216	24.9933	S. cerevisiae		1	3V8E	A		monomer	100	0.99537		13
								2	3V8E	A	1	domain	100	0.856481
								3	3V8E	A	1	domains	100	0.99537
									3TLX	A	2		23
Protein fusion tags
38	P0AA25	THIO_ECOLI	Thioredoxin-1	109	11.8066	E. coli	E. coli	1	3DXB	B		monomer	100	0.981651	Tetramers are conformational isomers	1
								2	3DXB	ABCD		octomer	100	0.981651
								3	3DXB	ABCD		tetramer	100	0.981651
								4	3DXB	ABCD		tetramer	100	0.981651
								5	3DXB	A	1	domain	100	0.990826
39	P63165	SUMO1_HUMAN	Small ubiquitin-related modifier 1	101	11.557	Homo sapiens	Homo sapiens	1	2UYS	B		monomer	99	0.772277		1
40	P0ABD8	BCCP_ECOLI	Biotin carboxyl carrier protein BCCP	156	16.6872	E. coli	E. coli	1	1BDO	A		monomer	100	0.512821		12
								2	1BDO	A	1	domain	100	0.49359
								3	1BDO	A	1	domains	100	0.891026
									1IN0	A	1		27
41	P0AFG0	NUSG_ECOLI	Transcription termination/antitermination protein NusG	181	20.5315	E. coli	Thermotoga maritima	1	2XHC	A		monomer	36	0.961326		12
								2	2XHC	A	1	domains	51	0.895028
									2XHC	A	2		19
									2XHC	A	3		54
									2XHC	A	4		21
								3	4ZN3	A		monomer	23	0.78453
								4	4ZN3	A	1	domains	24	0.740331
									4ZN3	A	2		24
								5	3BEZ	A		monomer	22	0.994475
								6	3BEZ	A	1	domains	14	0.839779
									3BEZ	A	2		16
								7	3BEZ	ABCD		tetramer	41	0.994475
								8	2XHC	A	1	domains	41	0.961326
									2XHC	A	3		54
									2V51	E			33
42	P08515	GST26_SCHJA	Glutathione S-transferase class-mu 26 kDa isozyme	218	25.4987	Schistosoma japonicum	Schistosoma japonicum	1	1B8X	A		monomer	100	0.995413		1
								2	1B8X	A	1	domains	100	0.949541
									1B8X	A	2		100
								3	1B8X	AB		dimer	100	0.995413
								4	1DUG	A	1	domains	100	0.954128
									1B8X	A	2		100
43	P0AEY0	MALE_ECO57	Maltose-binding periplasmic protein	369	40.5791	E. coli	E. coli	1	4RG5	A		monomer	100	1	Custom sequence	1
								2	4RG5	A	1	domains	100	0.96206
									4RG5	A	2		100
								3	3HPI	B	1	domains	100	0.97019
									1HSJ	A	1		100
44	P0AFF6	NUSA_ECOLI	Transcription termination/antitermination protein NusA	495	54.8709	E. coli	Planctopirus limnophila	1	1HH2	P		monomer	35	0.692929		1
								2	1HH2	P	1	domains	47	0.666667
									1HH2	P	2		37
									1HH2	P	3		22
									1HH2	P	4		34
								3	4MTN	A		monomer	35	0.806061
								4	4MTN	A	1	domains	26	0.737374
									4MTN	A	2		30
									4MTN	A	3		52
									4MTN	A	4		39
									4MTN	A	5		24
								5	2ASB	A		monomer	39	0.440404
								6	2ASB	A	1	domains	47	0.426263
									2ASB	A	2		42
									2ASB	A	3		29
								7	1HH2	P	1	domains	34	0.763636
									1P3D	A	2		21
									4MTN	A	2		30
									2I1Q	A	1		33
45	P0A3G3	DHAA_RHOSO	Haloalkane dehalogenase – HALO tag	293	33.2461	Rhodococcus sp.	Rhodococcus sp.	1	3G9X	A		monomer	100	0.989761		1
Proteins used during purification or crystallisation
46	P03303	POLG_HRV14	Genome polyprotein 3C Protease	182	19.9969	Rhinovirus B	Rhinovirus A	1	3Q3Y	A		monomer	53	0.983516	Custom sequence	1
								2	3Q3Y	A	1	domains	55	0.879121
									3Q3Y	A	2		51
								3	3Q3Y	AB		dimer	53	0.983516
								4	3R0F	A		monomer	50	0.989011
								5	3R0F	A	1	domains	50	0.802198
									3R0F	A	2		49
								6	3SJI	A		monomer	50	0.978022
								7	3SJI	A	1	domains	49	0.785714
									3SJI	A	2		50
								8	3Q3Y	A	2	domains	50	0.873626
									1CQQ	A	1		55
47	P00698	LYSC_CHICK	Lysozyme C	147	16.2386	Gallus gallus	Gallus gallus	1	2VB1	A		monomer	100	0.877551		1
								2	2VB1	A	1	domains	100	0.877551
									2VB1	A	2		100
								3	2VB1	A	1	domains	100	0.877551
									2EKS	C	2		100
48	P04517	POLG_TEV	TEV- Genome polyprotein	242	27.4952	Tobacco etch virus	Tobacco etch virus	1	1LVM	A		monomer	99	0.913223	Custom sequence	1
								2	1LVM	A	1	domains	99	0.710744
									1LVM	A	2		100
								3	1LVM	A	2	domains	99	0.954545
									1LVM	A	1		100
									3G7S	A	3		19
49	P00735	THRB_BOVIN	Prothrombin	295	33.8107	Bos taurus	Homo sapiens	1	5EDM	A		monomer	100	1	Custom sequence	1
								2	5EDM	A	1	domain	100	0.769492
								3	5EDM	AB		dimer	100	1
								4	3NXP	A	1	domains	100	0.888136
									2PGB	A			100
50	P00742	FA10_HUMAN	Coagulation factor X	488	54.7317	Homo sapiens	Homo sapiens	1	2Y5F	A		monomer	100	0.477459		1
								2	2Y5F	A	1	domains	100	0.422131
									2Y5F	A	2		99
								3	1KIG	H	1	domains	88	0.932377
									1FXY	A	2		99
									1DMR	A	1		22
									2J95	B	1		71
									3R8T	H	2		30
51	Q02724	ULP1_YEAST	SUMO protease C-terminal domain	621	72.3778	S. cerevisiae	Saccharomyces cerevisiae	1	1EUV	A		monomer	99	0.355878		1
								2	1EUV	A	1	domains	100	0.331723
									1EUV	A	2		100
								3	1EUV	A	1	domains	100	0.911433
									1EUV	A	2		100
									2HFZ	A	1		22
									3AJA	A	1		17
52	P98072	ENTK_BOVIN	Enterokinase	1035	114.887	Bos taurus	Bos taurus	1	1Z8G	A		monomer	33	0.3343		1
								2	1Z8G	A	1	domains	16	0.322705
									1Z8G	A	2		43
								3	3T2N	B		monomer	30	0.305314
								4	3T2N	B	1	domains	40	0.29372
									3T2N	B	2		17
								5	3K65	B		monomer	32	0.254106
								6	3K65	B	1	domain	35	0.207729
								7	3W94	A	1	domains	56	0.914976
									2WNO	A	1		36
									3ZSC	A	1		19
									1H41	A	2		15
53	P00760	TRY1_BOVIN	Trypsin	246	25.7852	Bos taurus	Bos taurus	1	3MFJ	A		monomer	100	0.906504		1
								2	3MFJ	A	1	domains	100	0.768293
									3MFJ	A	2		100
								3	3MFJ	A	1	domains	100	0.96748
									3MFJ	A	2		100
									2DLA	A	2		22
54	P00766	CTRA_BOVIN	Chymotrypsin	245	25.6661	Bos taurus	Bos taurus	1	1GCT	A		monomer	100	0.963265		1
								2	1GCT	A	1	domains	100	0.795918
									1GCT	A	2		100
								3	1GCT	A	2	domains	100	0.934694
									1GCT	A	1		100
									3TW6	C	7		28
55	P00800	THER_BACTH	Thermolysin	548	60.1039	Bacillus thermoproteolyticus	Bacillus thermoproteolyticus	1	3DNZ	A		monomer	100	0.576642		1
								2	3DNZ	A	1	domains	100	0.571168
									3DNZ	A	2		100
								3	3DNZ	A	2	domains	100	0.94708
									3DNZ	A	1		100
									2OUA	A	1		27
									3DMY	A	3		26
									4UB6	R			32
56	P06873	PRTK_ENGAL	Proteinase K	384	40.3	Engyodontium album	Engyodontium album	1	2PWA	A		monomer	100	0.726562		1
								2	2PWA	A		domains	100	0.971354
									1SCJ	B	1		38
									2PWF	A	3		26
57	P00791	PEPA_PIG	Pepsin	385	41.2621	Sus scrofa	Sus scrofa	1	3PSG	A		monomer	100	0.948052		1
								2	3PSG	A	1	domains	99	0.898701
									3PSG	A	2		99
								3	3PSG	AB		dimer	100	0.948052
								4	3PSG	A	1	domains	99	0.994805
									1YX9	A	2		100
									3G15	A	1		28
58	P08246	ELNE_HUMAN	Neutrophil elastase	267	28.5181	Homo sapiens	Homo sapiens	1	2Z7F	E		monomer	100	0.816479		1
								2	2Z7F	E	1	domains	100	0.719101
									2Z7F	E	2		100
								3	2Z7F	E	2	domains	100	0.940075
									2Z7F	E	1		100
									3P42	A	2		17
59	P81054	PLMP_GRIFR	LysN Peptidyl-Lys Metalloendopeptidase	348	36.8787	Grifola frondosa	Grifola frondosa	1	1G12	A		monomer	100	0.479885		1
								2	1G12	A	1	domains	100	0.945402
									2X3A	A	2		24
									3PR5	B	4		29
60	Q7M135	LYSC_LYSEN	Lysyl endopeptidase	269	27.9606	Lysobacter enzymogenes	Lysobacter enzymogenes	1	4NSV	A		monomer	100	0.981413		1
								2	4NSV	A	1	domains	100	0.695167
									4NSV	A	2		99
								3	4NSV	A	1	domains	100	0.929368
									4NSV	A	2		99
									2P6A	C	1		27
61	P00639	DNAS1_BOVIN	DNase protein	282	31.3455	Bos taurus	Bos taurus	1	3W3D	B		monomer	100	0.921986		1
								2	3W3D	B	1	domain	100	0.836879
								3	3W3D	B	1	domains	100	0.932624
									3CA2	A	4		18
Proteins from other sources
62	B4SL31	B4SL31_STRM5	Alkaline phosphatase	397	40.6144	Stenotrophomonas maltophilia	Stenotrophomonas maltophilia	1	5JK4	A		monomer	100	0.94		11
								2	5JK4	A	1	domains	100	0.79597
									5JK4	A	2		100
								3	5JK4	A	1	domains	100	0.894207
									5JK4	A	2		100
									2IPX	A	1		13
